# Supplementary material for: Temperature-Induced Annual Variation in Microbial Community Changes and Resulting Metabolome Shifts in a Controlled Fermentation System
Source: mSystems. 2020 Jul 21;5(4):e00555-20. doi: 10.1128/mSystems.00555-20 (PMC7566281; doi:10.1128/mSystems.00555-20)
Supplement: TABLE S1 [file mSystems.00555-20-st001.xlsx]

## Sheet: Table S1
Table S1 Sample collection information and daily variation of seasonal factors.
Sample ID	Fermentation Time (d)	Date of sampling	Season*	Atmospheric_pressure ( mmHg)	Daily_average_temperature (°C)	Relative_humidity (%)	Precipitation (mm)	Wind_speed (m/s)	Sunshine_duration (h)
CDW001	0	2018-03-27	Spring	755.8	5.7	36	0	1	10.5
CDW002	0	2018-03-27	Spring	755.8	5.7	36	0	1	10.5
CDW052	5	2018-04-01	Spring	756.1	6.4	50	0	1.2	10.9
CDW053	5	2018-04-01	Spring	756.1	6.4	50	0	1.2	10.9
CDW101	10	2018-04-06	Spring	762.4	-1	51	0	2.4	11
CDW102	10	2018-04-06	Spring	762.4	-1	51	0	2.4	11
CDW103	10	2018-04-06	Spring	762.4	-1	51	0	2.4	11
CDW151	15	2018-04-11	Spring	749.1	7.4	35	0	1.5	8.6
CDW152	15	2018-04-11	Spring	749.1	7.4	35	0	1.5	8.6
CDW153	15	2018-04-11	Spring	749.1	7.4	35	0	1.5	8.6
CDW201	20	2018-04-16	Spring	753.8	6.6	47	0	1	11.9
CDW202	20	2018-04-16	Spring	753.8	6.6	47	0	1	11.9
CDW203	20	2018-04-16	Spring	753.8	6.6	47	0	1	11.9
CDW251	25	2018-04-21	Spring	757	5.9	88	16.5	1.3	0
CDW252	25	2018-04-21	Spring	757	5.9	88	16.5	1.3	0
CDW253	25	2018-04-21	Spring	757	5.9	88	16.5	1.3	0
CDH001	0	2018-04-02	Spring	752.3	9.6	30	0	1.8	11
CDH002	0	2018-04-02	Spring	752.3	9.6	30	0	1.8	11
CDH003	0	2018-04-02	Spring	752.3	9.6	30	0	1.8	11
CDH051	5	2018-04-07	Spring	758.3	2.6	36	0	1.2	11.4
CDH052	5	2018-04-07	Spring	758.3	2.6	36	0	1.2	11.4
CDH053	5	2018-04-07	Spring	758.3	2.6	36	0	1.2	11.4
CDH101	10	2018-04-12	Spring	751.4	4.2	79	6.2	1.3	0
CDH102	10	2018-04-12	Spring	751.4	4.2	79	6.2	1.3	0
CDH103	10	2018-04-12	Spring	751.4	4.2	79	6.2	1.3	0
CDH151	15	2018-04-17	Spring	753.8	10.3	34	0	1.3	11.7
CDH152	15	2018-04-17	Spring	753.8	10.3	34	0	1.3	11.7
CDH153	15	2018-04-17	Spring	753.8	10.3	34	0	1.3	11.7
CDH201	20	2018-04-22	Spring	752.8	10.2	62	0	1.7	3.6
CDH202	20	2018-04-22	Spring	752.8	10.2	62	0	1.7	3.6
CDH203	20	2018-04-22	Spring	752.8	10.2	62	0	1.7	3.6
CDH251	25	2018-04-27	Spring	757.7	6.6	63	0	1.2	9.2
CDH252	25	2018-04-27	Spring	757.7	6.6	63	0	1.2	9.2
CDH253	25	2018-04-27	Spring	757.7	6.6	63	0	1.2	9.2
CDC001	0	2018-04-15	Spring	755	3.8	56	0	1.6	10.7
CDC002	0	2018-04-15	Spring	755	3.8	56	0	1.6	10.7
CDC003	0	2018-04-15	Spring	755	3.8	56	0	1.6	10.7
CDC051	5	2018-04-20	Spring	749.3	11.8	60	0.2	2	10
CDC052	5	2018-04-20	Spring	749.3	11.8	60	0.2	2	10
CDC053	5	2018-04-20	Spring	749.3	11.8	60	0.2	2	10
CDC102	10	2018-04-25	Spring	757.1	7.5	69	9.6	1.6	8.3
CDC103	10	2018-04-25	Spring	757.1	7.5	69	9.6	1.6	8.3
CDC151	15	2018-04-30	Spring	755.6	8.9	66	1.8	1.1	5.5
CDC152	15	2018-04-30	Spring	755.6	8.9	66	1.8	1.1	5.5
CDC153	15	2018-04-30	Spring	755.6	8.9	66	1.8	1.1	5.5
CDC201	20	2018-05-05	Spring	754.8	8.1	49	0	1.3	1.4
CDC202	20	2018-05-05	Spring	754.8	8.1	49	0	1.3	1.4
CDC203	20	2018-05-05	Spring	754.8	8.1	49	0	1.3	1.4
CDC251	25	2018-05-10	Spring	755	6.6	75	10.1	0.8	0
CDC252	25	2018-05-10	Spring	755	6.6	75	10.1	0.8	0
CDC253	25	2018-05-10	Spring	755	6.6	75	10.1	0.8	0
XDW001	0	2018-06-01	Summer	755.3	10	84	13.6	1.2	0
XDW002	0	2018-06-01	Summer	755.3	10	84	13.6	1.2	0
XDW003	0	2018-06-01	Summer	755.3	10	84	13.6	1.2	0
XDW051	5	2018-06-06	Summer	760.7	8	74	3.8	1.5	3.7
XDW052	5	2018-06-06	Summer	760.7	8	74	3.8	1.5	3.7
XDW053	5	2018-06-06	Summer	760.7	8	74	3.8	1.5	3.7
XDW101	10	2018-06-11	Summer	753.7	14.6	43	0	2	10.5
XDW102	10	2018-06-11	Summer	753.7	14.6	43	0	2	10.5
XDW103	10	2018-06-11	Summer	753.7	14.6	43	0	2	10.5
XDW151	15	2018-06-16	Summer	754.4	15.1	46	0	1.3	9.4
XDW152	15	2018-06-16	Summer	754.4	15.1	46	0	1.3	9.4
XDW153	15	2018-06-16	Summer	754.4	15.1	46	0	1.3	9.4
XDW201	20	2018-06-21	Summer	751.3	13.2	54	0	1	10
XDW202	20	2018-06-21	Summer	751.3	13.2	54	0	1	10
XDW203	20	2018-06-21	Summer	751.3	13.2	54	0	1	10
XDW251	25	2018-06-26	Summer	752.6	15.8	65	0.1	1.1	9.7
XDW252	25	2018-06-26	Summer	752.6	15.8	65	0.1	1.1	9.7
XDW253	25	2018-06-26	Summer	752.6	15.8	65	0.1	1.1	9.7
XDH001	0	2018-06-02	Summer	755.3	11.8	54	0.1	1.5	10
XDH002	0	2018-06-02	Summer	755.3	11.8	54	0.1	1.5	10
XDH003	0	2018-06-02	Summer	755.3	11.8	54	0.1	1.5	10
XDH051	5	2018-06-07	Summer	755.9	15.3	45	0	1.7	10.7
XDH052	5	2018-06-07	Summer	755.9	15.3	45	0	1.7	10.7
XDH053	5	2018-06-07	Summer	755.9	15.3	45	0	1.7	10.7
XDH101	10	2018-06-12	Summer	759.7	8.6	77	3.6	1.5	0
XDH102	10	2018-06-12	Summer	759.7	8.6	77	3.6	1.5	0
XDH103	10	2018-06-12	Summer	759.7	8.6	77	3.6	1.5	0
XDH151	15	2018-06-17	Summer	749.8	15.2	50	0	1.1	8.9
XDH152	15	2018-06-17	Summer	749.8	15.2	50	0	1.1	8.9
XDH153	15	2018-06-17	Summer	749.8	15.2	50	0	1.1	8.9
XDH201	20	2018-06-22	Summer	752.3	13.9	70	0	0.7	1
XDH202	20	2018-06-22	Summer	752.3	13.9	70	0	0.7	1
XDH203	20	2018-06-22	Summer	752.3	13.9	70	0	0.7	1
XDH251	25	2018-06-27	Summer	753.2	19.8	62	0	1.2	5
XDH252	25	2018-06-27	Summer	753.2	19.8	62	0	1.2	5
XDH253	25	2018-06-27	Summer	753.2	19.8	62	0	1.2	5
XDC001	0	2018-06-03	Summer	759.1	10.1	70	5.2	1.7	5.9
XDC002	0	2018-06-03	Summer	759.1	10.1	70	5.2	1.7	5.9
XDC003	0	2018-06-03	Summer	759.1	10.1	70	5.2	1.7	5.9
XDC051	5	2018-06-08	Summer	757.3	9.5	75	0.2	0.6	6.7
XDC052	5	2018-06-08	Summer	757.3	9.5	75	0.2	0.6	6.7
XDC053	5	2018-06-08	Summer	757.3	9.5	75	0.2	0.6	6.7
XDC101	10	2018-06-13	Summer	750.9	16.3	48	0	2.5	7.7
XDC102	10	2018-06-13	Summer	750.9	16.3	48	0	2.5	7.7
XDC103	10	2018-06-13	Summer	750.9	16.3	48	0	2.5	7.7
XDC151	15	2018-06-18	Summer	752.3	13.9	70	0	0.7	1
XDC152	15	2018-06-18	Summer	752.3	13.9	70	0	0.7	1
XDC153	15	2018-06-18	Summer	752.3	13.9	70	0	0.7	1
XDC201	20	2018-06-23	Summer	750.8	19.4	50	0	1.3	4.2
XDC202	20	2018-06-23	Summer	750.8	19.4	50	0	1.3	4.2
XDC203	20	2018-06-23	Summer	750.8	19.4	50	0	1.3	4.2
XDC251	25	2018-06-28	Summer	749.8	14.8	94	19.7	0.6	0
XDC252	25	2018-06-28	Summer	749.8	14.8	94	19.7	0.6	0
XDC253	25	2018-06-28	Summer	749.8	14.8	94	19.7	0.6	0
QDW001	0	2018-09-01	Autumn	753.1	16.6	85	4.2	1	2.1
QDW002	0	2018-09-01	Autumn	753.1	16.6	85	4.2	1	2.1
QDW003	0	2018-09-01	Autumn	753.1	16.6	85	4.2	1	2.1
QDW051	5	2018-09-06	Autumn	758.5	11.2	83	0.3	0.5	0
QDW052	5	2018-09-06	Autumn	758.5	11.2	83	0.3	0.5	0
QDW053	5	2018-09-06	Autumn	758.5	11.2	83	0.3	0.5	0
QDW101	10	2018-09-11	Autumn	755.9	11.9	74	0	1.3	8.5
QDW102	10	2018-09-11	Autumn	755.9	11.9	74	0	1.3	8.5
QDW103	10	2018-09-11	Autumn	755.9	11.9	74	0	1.3	8.5
QDW151	15	2018-09-16	Autumn	758.1	9.7	77	0	1	9.7
QDW152	15	2018-09-16	Autumn	758.1	9.7	77	0	1	9.7
QDW153	15	2018-09-16	Autumn	758.1	9.7	77	0	1	9.7
QDW201	20	2018-09-21	Autumn	759.4	11	70	0	0.5	9.3
QDW202	20	2018-09-21	Autumn	759.4	11	70	0	0.5	9.3
QDW203	20	2018-09-21	Autumn	759.4	11	70	0	0.5	9.3
QDW251	25	2018-09-26	Autumn	759.4	11	70	0	0.5	9.3
QDW252	25	2018-09-26	Autumn	759.4	11	70	0	0.5	9.3
QDW253	25	2018-09-26	Autumn	759.4	11	70	0	0.5	9.3
QDH001	0	2018-09-10	Autumn	755.9	11.9	74	0	0.6	7.5
QDH002	0	2018-09-10	Autumn	755.9	11.9	74	0	0.6	7.5
QDH003	0	2018-09-10	Autumn	755.9	11.9	74	0	0.6	7.5
QDH051	5	2018-09-15	Autumn	761.3	6.4	86	5.2	1.6	0
QDH052	5	2018-09-15	Autumn	761.3	6.4	86	5.2	1.6	0
QDH053	5	2018-09-15	Autumn	761.3	6.4	86	5.2	1.6	0
QDH101	10	2018-09-20	Autumn	757.9	11.8	70	0	0.6	7.4
QDH102	10	2018-09-20	Autumn	757.9	11.8	70	0	0.6	7.4
QDH103	10	2018-09-20	Autumn	757.9	11.8	70	0	0.6	7.4
QDH151	15	2018-09-25	Autumn	754.3	13	80	7.5	0.6	3.4
QDH152	15	2018-09-25	Autumn	754.3	13	80	7.5	0.6	3.4
QDH153	15	2018-09-25	Autumn	754.3	13	80	7.5	0.6	3.4
QDH201	20	2018-09-30	Autumn	758.7	7.3	69	0	0.8	6.4
QDH202	20	2018-09-30	Autumn	758.7	7.3	69	0	0.8	6.4
QDH203	20	2018-09-30	Autumn	758.7	7.3	69	0	0.8	6.4
QDH251	25	2018-10-05	Autumn	758.7	7.3	69	0	0.8	6.4
QDH252	25	2018-10-05	Autumn	758.7	7.3	69	0	0.8	6.4
QDH253	25	2018-10-05	Autumn	758.7	7.3	69	0	0.8	6.4
QDC001	0	2018-09-13	Autumn	755.2	10.4	85	7.1	0.1	3.9
QDC002	0	2018-09-13	Autumn	755.2	10.4	85	7.1	0.1	3.9
QDC003	0	2018-09-13	Autumn	755.2	10.4	85	7.1	0.1	3.9
QDC051	5	2018-09-18	Autumn	757.4	10.7	83	6.8	0.8	0.9
QDC052	5	2018-09-18	Autumn	757.4	10.7	83	6.8	0.8	0.9
QDC053	5	2018-09-18	Autumn	757.4	10.7	83	6.8	0.8	0.9
QDC101	10	2018-09-23	Autumn	758.2	11.1	74	0	0.9	10.8
QDC102	10	2018-09-23	Autumn	758.2	11.1	74	0	0.9	10.8
QDC103	10	2018-09-23	Autumn	758.2	11.1	74	0	0.9	10.8
QDC151	15	2018-09-28	Autumn	759.1	7.8	70	0	0.5	10.4
QDC152	15	2018-09-28	Autumn	759.1	7.8	70	0	0.5	10.4
QDC153	15	2018-09-28	Autumn	759.1	7.8	70	0	0.5	10.4
QDC201	20	2018-10-03	Autumn	759.7	4.4	79	6.9	0.6	7.3
QDC202	20	2018-10-03	Autumn	759.7	4.4	79	6.9	0.6	7.3
QDC203	20	2018-10-03	Autumn	759.7	4.4	79	6.9	0.6	7.3
QDC251	25	2018-10-08	Autumn	759.7	4.4	79	6.9	0.6	7.3
QDC252	25	2018-10-08	Autumn	759.7	4.4	79	6.9	0.6	7.3
QDC253	25	2018-10-08	Autumn	759.7	4.4	79	6.9	0.6	7.3
DDW001	0	2018-12-13	Winter	756.1	-5.1	64	0	0.7	7.7
DDW002	0	2018-12-13	Winter	756.1	-5.1	64	0	0.7	7.7
DDW003	0	2018-12-13	Winter	756.1	-5.1	64	0	0.7	7.7
DDW051	5	2018-12-18	Winter	754.4	-5	47	0	0.9	7.9
DDW052	5	2018-12-18	Winter	754.4	-5	47	0	0.9	7.9
DDW053	5	2018-12-18	Winter	754.4	-5	47	0	0.9	7.9
DDW101	10	2018-12-23	Winter	755.4	-10.3	72	0	1.2	6.8
DDW102	10	2018-12-23	Winter	755.4	-10.3	72	0	1.2	6.8
DDW103	10	2018-12-23	Winter	755.4	-10.3	72	0	1.2	6.8
DDW151	15	2018-12-28	Winter	757.9	-13.1	78	0.5	1.2	0
DDW152	15	2018-12-28	Winter	757.9	-13.1	78	0.5	1.2	0
DDW153	15	2018-12-28	Winter	757.9	-13.1	78	0.5	1.2	0
DDW201	20	2019-01-02	Winter	753.9	-8.4	59	0	0.4	8
DDW202	20	2019-01-02	Winter	753.9	-8.4	59	0	0.4	8
DDW203	20	2019-01-02	Winter	753.9	-8.4	59	0	0.4	8
DDW251	25	2019-01-07	Winter	755.8	-10.5	63	0	1	3.4
DDW252	25	2019-01-07	Winter	755.8	-10.5	63	0	1	3.4
DDW253	25	2019-01-07	Winter	755.8	-10.5	63	0	1	3.4
DDH001	0	2018-12-18	Winter	754.4	-5	47	0	0.9	7.9
DDH002	0	2018-12-18	Winter	754.4	-5	47	0	0.9	7.9
DDH003	0	2018-12-18	Winter	754.4	-5	47	0	0.9	7.9
DDH051	5	2018-12-23	Winter	755.4	-10.3	72	0	1.2	6.8
DDH052	5	2018-12-23	Winter	755.4	-10.3	72	0	1.2	6.8
DDH053	5	2018-12-23	Winter	755.4	-10.3	72	0	1.2	6.8
DDH101	10	2018-12-28	Winter	757.9	-13.1	78	0.5	1.2	0
DDH102	10	2018-12-28	Winter	757.9	-13.1	78	0.5	1.2	0
DDH103	10	2018-12-28	Winter	757.9	-13.1	78	0.5	1.2	0
DDH151	15	2019-01-02	Winter	753.9	-8.4	59	0	0.4	8
DDH152	15	2019-01-02	Winter	753.9	-8.4	59	0	0.4	8
DDH153	15	2019-01-02	Winter	753.9	-8.4	59	0	0.4	8
DDH201	20	2019-01-07	Winter	755.8	-10.5	63	0	1	3.4
DDH202	20	2019-01-07	Winter	755.8	-10.5	63	0	1	3.4
DDH203	20	2019-01-07	Winter	755.8	-10.5	63	0	1	3.4
DDH251	25	2019-01-12	Winter	755.8	-9.8	63	0	1.3	0
DDH252	25	2019-01-12	Winter	755.8	-9.8	63	0	1.3	0
DDH253	25	2019-01-12	Winter	755.8	-9.8	63	0	1.3	0
DDC001	0	2018-12-30	Winter	752.9	-11	61	0	1	6.8
DDC002	0	2018-12-30	Winter	752.9	-11	61	0	1	6.8
DDC003	0	2018-12-30	Winter	752.9	-11	61	0	1	6.8
DDC051	5	2019-01-04	Winter	755	-10.2	64	0	0	6.4
DDC052	5	2019-01-04	Winter	755	-10.2	64	0	0	6.4
DDC053	5	2019-01-04	Winter	755	-10.2	64	0	0	6.4
DDC101	10	2019-01-09	Winter	749.8	-10	64	0	0.6	7.9
DDC102	10	2019-01-09	Winter	749.8	-10	64	0	0.6	7.9
DDC103	10	2019-01-09	Winter	749.8	-10	64	0	0.6	7.9
DDC151	15	2019-01-14	Winter	755.8	-9.8	63	0	1.3	0
DDC152	15	2019-01-14	Winter	755.8	-9.8	63	0	1.3	0
DDC153	15	2019-01-14	Winter	755.8	-9.8	63	0	1.3	0
DDC201	20	2019-01-19	Winter	752.6	-10.3	59	0	0.4	7.9
DDC202	20	2019-01-19	Winter	752.6	-10.3	59	0	0.4	7.9
DDC203	20	2019-01-19	Winter	752.6	-10.3	59	0	0.4	7.9
DDC251	25	2019-01-24	Winter	750.8	-5.9	59	0	1.6	6.1
DDC252	25	2019-01-24	Winter	750.8	-5.9	59	0	1.6	6.1
DDC253	25	2019-01-24	Winter	750.8	-5.9	59	0	1.6	6.1
*Notes:
Spring: March-may;
Summer: June-august;
Autumn: September-November;
Winter: December - February of the following year.
