# Supplementary material for: Temperature-Induced Annual Variation in Microbial Community Changes and Resulting Metabolome Shifts in a Controlled Fermentation System
Source: mSystems. 2020 Jul 21;5(4):e00555-20. doi: 10.1128/mSystems.00555-20 (PMC7566281; doi:10.1128/mSystems.00555-20)
Supplement: TABLE S2 [file mSystems.00555-20-st002.xlsx]

## Sheet: Table S2
Table S2 Bacterial alpha diversity.
Sample ID	Chao1	Goods_coverage	Observed_species	PD_whole_tree	Shannon
CDW001	1010.59	0.995729	670.6	21.3041	4.74624
CDW002	929.732	0.995398	627.2	17.8062	4.09839
CDW052	1147.38	0.995448	863	21.3555	5.93359
CDW053	912.886	0.996461	670.5	17.0896	5.63978
CDW101	937.741	0.996039	664.1	15.0883	4.3725
CDW102	870.2	0.996327	654.3	18.0725	5.72174
CDW103	789.92	0.997	600.1	14.6457	6.30376
CDW151	1067.07	0.9952	719.8	18.5094	4.37225
CDW152	991.227	0.995811	675.6	16.6948	4.25055
CDW153	1024.6	0.995928	775.8	16.3683	5.26663
CDW201	1002.89	0.995894	807.4	19.7279	4.72304
CDW202	987.494	0.995555	638.3	18.4357	4.19769
CDW203	1097.22	0.995812	830.8	18.6381	5.67602
CDW251	920.992	0.995972	703.5	17.228	4.47574
CDW252	765.632	0.996692	511.6	13.4169	3.85279
CDW253	619.403	0.997181	421.6	15.1212	3.46016
CDH001	1127.14	0.994875	787.8	20.8828	4.21883
CDH002	1123.12	0.994963	730.4	19.4591	4.40494
CDH003	1114.15	0.995305	669.5	20.3984	4.164
CDH051	1271.23	0.994893	986.2	24.1319	6.24825
CDH052	1349.84	0.99463	975.6	25.5047	5.81492
CDH053	891.602	0.996486	700.5	17.9318	5.01155
CDH101	1060.25	0.99595	831.8	18.7612	6.44231
CDH102	976.473	0.996428	803.8	17.3393	6.49295
CDH103	1068.07	0.996104	811.7	20.0721	6.53328
CDH151	1121.04	0.994791	772.6	20.2591	5.05768
CDH152	1046.01	0.996184	809.1	17.8552	6.01086
CDH153	886.358	0.996298	608.4	18.6636	4.75327
CDH201	978.421	0.995383	710.7	20.1873	4.66962
CDH202	933.661	0.996136	689.9	20.2628	5.01872
CDH203	740.835	0.996732	496	17.4971	4.25416
CDH251	868.247	0.996223	595.2	18.4127	4.82016
CDH252	739.218	0.996562	507	20.5464	4.24936
CDH253	754.22	0.996614	497.8	17.1968	4.29896
CDC001	979.07	0.995751	716	23.9707	4.26841
CDC002	1220.83	0.995063	929.9	22.8307	5.06812
CDC003	1132.8	0.99511	765.8	20.1643	4.37733
CDC051	1141.7	0.995758	897.6	26.5673	6.47447
CDC052	1126.55	0.995456	805.2	19.2784	6.44465
CDC053	985.477	0.996165	773	19.3431	6.40434
CDC102	959.523	0.996567	751.7	17.5027	6.82908
CDC103	942.024	0.996379	718	16.7805	6.69334
CDC151	1034.03	0.99622	838.9	21.0663	6.98856
CDC152	993.806	0.996451	787.7	18.468	6.78563
CDC153	982.064	0.996319	757.5	17.4299	6.86649
CDC201	1038.94	0.995955	761.7	19.367	5.19181
CDC202	787.514	0.996828	622	15.0288	4.77849
CDC203	864.141	0.996323	618.3	15.7216	4.85992
CDC251	908.952	0.996227	668	18.3718	4.56107
CDC252	952.865	0.996205	686	17.28	5.96617
CDC253	929.775	0.996055	679.4	18.638	5.12619
XDW001	698.588	0.99711	544.1	13.9972	4.80153
XDW002	658.955	0.997339	513.8	9.80283	5.10112
XDW003	697.316	0.997158	488.1	9.68704	5.05296
XDW051	724.084	0.997306	524.7	9.71168	6.10151
XDW052	774.842	0.997013	606.4	12.5265	5.74204
XDW053	682.17	0.99723	484	10.8727	5.67737
XDW101	921.562	0.996839	742.3	13.2545	6.18963
XDW102	917.462	0.997215	776.3	13.9544	6.99524
XDW103	915.499	0.996958	740.4	14.5929	6.82887
XDW151	708.758	0.9969	478.1	10.4548	4.00134
XDW152	769.876	0.996781	538.8	11.9954	5.39189
XDW153	692.735	0.996915	479.9	13.0656	4.58132
XDW201	742.095	0.996642	484.7	12.9556	3.93261
XDW202	566.794	0.997476	422.1	10.5563	4.135
XDW203	678.949	0.996928	426.6	10.2833	3.8655
XDW251	429.063	0.998177	298.4	7.02078	3.5193
XDW252	378.24	0.998586	228.6	4.84705	3.67204
XDW253	366.525	0.998409	242.2	6.17474	3.28749
XDH001	248.674	0.999133	214.9	5.0096	4.18215
XDH002	277.086	0.998999	205.4	6.13237	4.28889
XDH003	387.515	0.998477	239.7	7.4691	4.3945
XDH051	519.998	0.99796	366.3	8.70312	4.41534
XDH052	508.163	0.997838	387.5	10.2035	4.75143
XDH053	554.41	0.997951	438.1	9.66628	5.36429
XDH101	633.737	0.997617	458.1	10.3311	5.35764
XDH102	916.579	0.996245	653.5	13.8338	6.07892
XDH103	571.722	0.997578	396.1	9.67607	3.77131
XDH151	458.447	0.998018	323.7	6.46628	3.35995
XDH152	443.011	0.998028	276.5	8.14061	2.77215
XDH153	320.062	0.9987	251	4.3538	3.60515
XDH201	672.212	0.997071	448.2	9.83198	4.01421
XDH202	495.12	0.997844	368	9.24422	3.43475
XDH203	396.652	0.998228	266.3	6.36801	3.56819
XDH251	435.472	0.998045	320	7.53122	3.34884
XDH252	537.82	0.997489	365.6	8.18606	3.34737
XDH253	253.309	0.998968	185.3	3.93133	3.71512
XDC001	772.669	0.996752	552.2	9.98604	5.01455
XDC002	698.513	0.997331	541.5	11.1804	5.56781
XDC003	831.47	0.996625	598.5	10.7076	5.57197
XDC051	512.044	0.99817	400.5	8.24317	5.30296
XDC052	430.997	0.99845	336.8	7.08051	5.31853
XDC053	340.354	0.998829	269.2	6.30162	4.60742
XDC101	724.434	0.997138	513.5	9.90146	4.64386
XDC102	653.537	0.997527	459.5	8.77754	4.52382
XDC103	686.646	0.997483	524.4	9.97457	5.77315
XDC151	350.516	0.998508	251.5	4.45465	3.53946
XDC152	374.113	0.998403	261	5.32121	3.29463
XDC153	406.39	0.998338	284	4.83208	3.73374
XDC201	317.262	0.998667	242.3	4.06575	3.80494
XDC202	331.874	0.998505	251.3	4.51392	3.54701
XDC203	328.079	0.998651	212.7	3.90633	3.13019
XDC251	277.608	0.998803	182.2	3.93024	3.26099
XDC252	197.809	0.999118	140.3	3.01438	3.20506
XDC253	419.876	0.998166	314.7	7.20446	3.64329
QDW001	1074.28	0.995715	811.2	18.2438	6.00669
QDW002	1041.73	0.99614	810	14.1962	6.08273
QDW003	1102.2	0.995888	833.5	18.3957	5.55428
QDW051	922.512	0.996734	726.7	11.8825	6.51774
QDW052	1090.5	0.995821	792.5	13.795	6.47619
QDW053	974.793	0.995894	724.6	12.0951	5.02855
QDW101	1079.12	0.996002	766.8	11.8973	6.34486
QDW102	899.505	0.996582	697.5	10.8984	5.58109
QDW103	1009.58	0.99616	772.2	20.7478	6.04917
QDW151	863.331	0.996629	651.9	14.1947	5.30495
QDW152	539.914	0.99798	366.8	8.68764	3.75747
QDW153	614.478	0.997739	456.7	6.94616	4.50934
QDW201	694.599	0.996788	450.3	20.6863	3.58351
QDW202	630.943	0.997045	434.5	24.403	3.66338
QDW203	892.846	0.995868	567.2	32.6491	4.28354
QDW251	784.014	0.996332	537.7	13.3462	3.51786
QDW252	738.33	0.996446	493.8	18.7394	3.64126
QDW253	722.297	0.996908	525.2	13.0878	4.46305
QDH001	752.167	0.996777	448.2	23.9994	3.87498
QDH002	882.467	0.996035	627.2	22.1672	4.03456
QDH003	1013.86	0.995986	751.2	23.9464	4.68036
QDH051	839.656	0.996859	668.5	15.164	5.26292
QDH052	902.724	0.996591	693	16.6656	5.71195
QDH053	954.298	0.996314	699.5	12.3289	5.71113
QDH101	973.977	0.995923	707.6	29.4904	5.69537
QDH102	1332.39	0.994956	979.4	32.75	6.54556
QDH103	1245.63	0.995488	1036.9	20.9275	6.86755
QDH151	1278.46	0.994422	880	36.3094	5.543
QDH152	1140.09	0.995173	845.5	38.4862	5.44679
QDH153	1038.86	0.995228	773.3	19.1888	5.28405
QDH201	1000.91	0.995485	729.7	19.5874	4.71501
QDH202	867.753	0.996205	633.5	13.7679	4.64511
QDH203	1017.13	0.995416	663.1	16.7416	4.58906
QDH251	853.638	0.996321	647.4	14.3097	4.61332
QDH252	843.698	0.996241	612.1	12.5848	4.22852
QDH253	926.282	0.995955	675.8	16.0597	4.75253
QDC001	1185.38	0.994931	828.8	38.8047	5.54859
QDC002	834.82	0.996975	615.5	24.6372	5.39485
QDC003	1273.56	0.995108	999.4	18.7229	5.63011
QDC051	1047.47	0.995722	837.5	17.9121	6.0748
QDC052	1174.14	0.995738	913.3	29.3172	6.44244
QDC053	1059.89	0.996158	856.7	15.3314	6.5107
QDC101	1143.18	0.995823	894	43.8974	6.68543
QDC102	1040.04	0.995501	753.9	21.7153	5.64739
QDC103	1056.8	0.995787	763.9	17.995	5.75803
QDC151	946.866	0.995946	717.3	13.6072	5.55595
QDC152	992.372	0.995849	730.3	23.0325	5.31467
QDC153	1035.36	0.995588	756.8	26.5016	5.40452
QDC201	1059.33	0.995441	765.2	21.2159	5.3181
QDC202	963.985	0.995535	709.3	18.3259	4.98501
QDC203	1052.42	0.995197	635.9	12.9531	4.38876
QDC251	725.368	0.996913	497.5	10.6603	3.98379
QDC252	990.457	0.995613	607.5	15.8299	4.63838
QDC253	879.039	0.996205	609.5	12.3357	4.53712
DDW001	721.824	0.997176	501.3	11.3727	4.15134
DDW002	792.915	0.996803	618.5	11.3958	4.86834
DDW003	805.255	0.996839	626.1	14.7926	6.11332
DDW051	750.503	0.997387	624	11.3013	6.53196
DDW052	811.36	0.996957	651.1	12.2471	6.51803
DDW053	819.116	0.996987	619.8	11.1727	6.59792
DDW101	789.061	0.997018	624.2	11.6212	6.52964
DDW102	702.747	0.997536	578	10.8486	6.18801
DDW103	856.021	0.996613	674	12.1673	6.59736
DDW151	760.893	0.996853	519.6	25.263	4.95013
DDW152	736.042	0.997143	518.2	10.0303	5.13025
DDW153	880.884	0.996392	612	32.8639	4.56202
DDW201	534.074	0.997818	416.3	8.88988	4.20823
DDW202	747.327	0.996989	559.1	12.5027	4.80551
DDW203	685.266	0.997174	516	13.2031	4.41977
DDW251	736.246	0.997168	544.9	10.1913	5.68385
DDW252	777.883	0.996712	498.8	29.2195	4.3614
DDW253	727.628	0.996736	553.3	11.5987	4.13403
DDH001	670.811	0.997387	486.7	9.02379	5.79965
DDH002	785.69	0.997121	589.8	10.2319	6.17658
DDH003	741.04	0.997326	595.9	10.452	6.26763
DDH051	625.469	0.997746	442.7	8.50374	5.66134
DDH052	728.808	0.997076	568.9	10.8154	5.93698
DDH053	636.502	0.997543	455.3	8.98818	5.10153
DDH101	727.283	0.997148	536.7	11.2946	5.56866
DDH102	950.708	0.99635	675	27.7033	6.27326
DDH103	828.36	0.996618	563.1	10.0085	5.8437
DDH151	854.014	0.996312	634	14.1041	4.47736
DDH152	909.772	0.995847	663.2	33.4413	4.64144
DDH153	779.341	0.996633	553.9	15.9856	4.36683
DDH201	923.27	0.996243	644	13.9577	5.10085
DDH202	734.104	0.99704	548.9	13.5832	5.00903
DDH203	706.296	0.996828	482.4	26.8965	3.79875
DDH251	947.575	0.995787	686.7	14.7955	4.45916
DDH252	644.739	0.997429	452.1	8.40594	4.74851
DDH253	740.961	0.996808	500.5	10.9117	4.35611
DDC001	852.945	0.996656	629.5	13.8014	4.90676
DDC002	857.102	0.996989	694.7	13.2649	5.79761
DDC003	868.3	0.996394	612.2	14.1204	4.86415
DDC051	749.479	0.996937	551.8	11.1001	5.62111
DDC052	886.752	0.996645	650.9	11.8045	6.00929
DDC053	758.856	0.99691	570.6	10.1235	5.73969
DDC101	929.714	0.996245	708.2	13.2807	6.25047
DDC102	839.84	0.997009	682.6	11.9412	6.44449
DDC103	775.253	0.997074	602.6	10.6625	6.20178
DDC151	772.775	0.996949	579.8	10.9311	5.85252
DDC152	807.948	0.99679	594.9	11.2228	5.75705
DDC153	731.478	0.997366	562.9	10.953	6.30409
DDC201	682.998	0.997639	565.3	10.3962	6.28912
DDC202	774.126	0.996989	555.4	9.69883	5.85092
DDC203	760.984	0.997418	599.8	10.8638	6.40473
DDC251	784.143	0.997034	608.3	10.9818	6.0826
DDC252	791.498	0.996783	582.7	10.7889	4.92538
DDC253	821.379	0.996948	599.9	11.1453	6.63498
