# Supplementary material for: Temperature-Induced Annual Variation in Microbial Community Changes and Resulting Metabolome Shifts in a Controlled Fermentation System
Source: mSystems. 2020 Jul 21;5(4):e00555-20. doi: 10.1128/mSystems.00555-20 (PMC7566281; doi:10.1128/mSystems.00555-20)
Supplement: TABLE S3 [file mSystems.00555-20-st003.xlsx]

## Sheet: Table S3
Table S3 Fungal alpha diversity.
Sample ID	Chao1	Goods_coverage	Observed_species	PD_whole_tree	Shannon
CDW001	157.473	0.998944	123.8	13.2329	3.89847
CDW002	499.966	0.996094	348.4	28.0066	3.56924
CDW052	224.217	0.998465	177.7	16.8489	4.17311
CDW053	221.097	0.998585	158.1	16.5159	4.22896
CDW101	227.701	0.998702	178.2	16.4563	4.18592
CDW102	236.968	0.998707	170	15.8383	4.08544
CDW103	260.687	0.998596	212.8	19.0428	4.25402
CDW151	561.053	0.996225	426.1	38.9308	4.82399
CDW152	231.304	0.998902	201.6	17.17	4.26638
CDW153	468.868	0.996498	294.6	29.6946	4.29238
CDW201	228.158	0.998646	167.8	15.6392	4.31121
CDW202	625.879	0.996543	527	47.341	5.47348
CDW203	337.812	0.997788	188.2	17.6086	3.88615
CDW251	495.708	0.996765	394.5	33.6702	4.43711
CDW252	379.043	0.997415	251	23.4201	4.28794
CDW253	538.893	0.997119	446.5	33.0095	4.56661
CDH001	321.143	0.998197	238.5	19.253	4.01131
CDH002	426.991	0.996907	271.7	22.1169	3.98682
CDH003	368.518	0.997353	271.7	23.7714	3.87732
CDH051	611.607	0.996955	541.6	41.8016	4.93054
CDH052	540.17	0.997203	455.8	34.157	4.4318
CDH053	526.133	0.996308	270.4	24.7065	4.14435
CDH101	427.616	0.996687	280	25.782	4.23328
CDH102	286.159	0.997983	201.7	15.423	3.89821
CDH103	291.708	0.99791	225.5	21.4365	4.28145
CDH151	227.369	0.998504	167.9	15.2557	3.75412
CDH152	569.992	0.996712	474.4	32.856	4.83778
CDH153	579.866	0.996944	475.8	38.9898	4.76743
CDH201	460.522	0.996793	278.6	24.3136	4.1694
CDH202	392.015	0.997111	279.3	28.3709	4.06825
CDH203	589.119	0.996618	500.2	38.9225	5.05383
CDH251	476.982	0.996409	309.3	23.4653	4.09095
CDH252	526.16	0.996807	433.5	29.9767	4.47975
CDH253	577.656	0.997217	508.9	43.3531	5.0378
CDC001	239.641	0.998546	163.7	16.8699	3.83255
CDC002	259.36	0.998342	167.5	17.2778	3.88282
CDC003	223.678	0.998649	163.3	22.4788	3.74984
CDC051	289.73	0.998189	216.9	19.8223	3.76085
CDC052	275.195	0.99837	207.8	18.0082	4.18
CDC053	195.239	0.998927	153	15.4875	3.92388
CDC102	322.938	0.998083	226.6	19.5047	4.33551
CDC103	241.812	0.998936	217.4	17.8043	4.49659
CDC151	271.103	0.998295	211	23.8386	4.19065
CDC152	242.537	0.99871	204.9	19.134	4.05597
CDC153	251.084	0.998434	205.4	18.6589	4.30709
CDC201	248.292	0.998434	198.3	22.3682	4.28738
CDC202	261.697	0.998546	213.8	20.8622	4.49345
CDC203	258.113	0.998454	197.3	24.9867	4.25193
CDC251	241.433	0.998674	181.8	16.7359	4.33989
CDC252	261.842	0.998604	188.2	18.7948	4.48276
CDC253	265.34	0.998749	229.3	22.1651	4.39542
XDW001	338.116	0.998164	279.9	22.1768	4.95633
XDW002	268.843	0.998663	230.3	16.8753	4.45384
XDW003	345.688	0.998206	287.8	19.9734	5.24085
XDW051	290.446	0.998337	246.3	19.649	4.6198
XDW052	318.641	0.998153	264.2	19.9853	4.97683
XDW053	364.22	0.998161	305.6	27.5424	5.34179
XDW101	344.304	0.997991	252.4	18.8802	4.7897
XDW102	311.063	0.998039	216.5	17.7239	4.3074
XDW103	342.396	0.997963	258.4	22.9698	4.49281
XDW151	375.52	0.998025	289	25.5083	4.89662
XDW152	265.504	0.998565	216.6	18.13	4.29187
XDW153	266.336	0.998493	190.3	24.6908	4.85457
XDW201	283.197	0.998677	241	21.0851	5.01523
XDW202	233.099	0.998855	207.5	21.0652	3.95147
XDW203	246.284	0.998626	189.8	15.7447	3.48315
XDW251	306.375	0.998741	271.7	42.4421	5.30564
XDW252	259.637	0.998587	206.9	20.9948	3.7957
XDW253	260.752	0.998763	214.1	16.3938	3.56584
XDH001	93.511	0.999652	85.4	9.77234	3.39714
XDH002	164.21	0.999298	137.7	15.3971	3.47548
XDH003	278.504	0.998409	201.6	22.7228	4.9703
XDH051	344.727	0.998047	274.3	20.9003	4.7917
XDH052	302.546	0.998186	224.3	20.8666	4.54987
XDH053	287.868	0.99856	244.2	23.5324	5.54617
XDH101	321.63	0.998362	265.8	19.1603	4.78151
XDH102	316.231	0.998359	268.3	34.2795	5.16123
XDH103	239.937	0.999292	217.7	20.8094	5.50249
XDH151	206.272	0.998777	155.5	15.7057	3.10517
XDH152	362.602	0.998142	291	28.9261	5.27617
XDH153	273.178	0.99822	213.4	20.331	3.38893
XDH201	282.584	0.998685	250.6	23.8837	4.59612
XDH202	313.577	0.998384	241.1	28.6222	5.77068
XDH203	290.505	0.998626	231	34.4023	4.81519
XDH251	331.632	0.998342	271.7	20.7153	4.47668
XDH252	202.16	0.998972	181.1	15.8669	3.17665
XDH253	334.387	0.998284	263.8	26.2238	4.91877
XDC001	322.754	0.998153	238.9	19.3756	4.56359
XDC002	420.765	0.997423	324.1	26.5189	5.56643
XDC003	368.178	0.998275	291.7	24.3081	5.21264
XDC051	233.321	0.998799	184.8	16.6042	4.94387
XDC052	298.865	0.998392	241.1	21.6424	4.42592
XDC053	313.748	0.998083	228.1	18.2323	5.00414
XDC101	266.379	0.998601	234.2	21.6091	4.30632
XDC102	303.335	0.99837	237	21.93	4.24506
XDC103	292.649	0.998582	231.1	30.0353	4.55509
XDC151	295.544	0.998562	218.8	36.0651	4.22358
XDC152	298.692	0.998498	238.2	40.5848	4.26144
XDC153	267.284	0.998493	215.4	26.4728	4.57526
XDC201	283.678	0.998398	217.1	28.6017	3.17802
XDC202	319.613	0.997991	230.7	32.9339	3.53279
XDC203	225.908	0.998908	198.7	16.4672	4.23298
XDC251	307.956	0.998643	271.1	19.9413	5.0912
XDC252	379.059	0.997991	298.9	29.5378	5.74924
XDC253	369.224	0.998058	299.1	24.7055	5.17521
QDW001	239.503	0.998755	176.3	23.0022	4.46842
QDW002	361.459	0.997944	232.7	22.5066	4.83354
QDW003	224.843	0.998913	148.1	20.0912	4.1407
QDW051	409.622	0.997423	265	25.1324	4.21299
QDW052	407.063	0.997534	324.2	25.8085	5.30231
QDW053	374.321	0.997816	302.8	29.0026	5.44658
QDW101	412.01	0.997311	301.1	31.921	4.81957
QDW102	440.104	0.997353	316	25.2576	5.25324
QDW103	126.462	0.999616	114.1	13.1192	4.563
QDW151	176.958	0.999351	155.7	15.344	4.95565
QDW152	390.167	0.997835	315.7	33.2819	5.03978
QDW153	432.769	0.997448	327	32.1835	5.47957
QDW201	367.742	0.998253	314.4	33.8298	5.42886
QDW202	376.738	0.998183	316.8	35.4331	5.1741
QDW203	425.719	0.998002	331.5	40.1093	5.74141
QDW251	337.109	0.998253	288.6	28.3061	5.38981
QDW252	429.77	0.998041	364.1	33.5854	5.92268
QDW253	370.924	0.998295	286.8	27.8419	5.73733
QDH001	276.123	0.998359	194.6	20.999	4.61589
QDH002	257.366	0.998429	179.7	16.2954	4.04898
QDH003	337.678	0.998044	230.1	24.0716	4.46862
QDH051	329.39	0.997924	252.8	34.8495	4.73486
QDH052	317.522	0.998114	246.7	30.0697	5.07654
QDH053	271.478	0.99878	235	29.4538	4.98852
QDH101	369.962	0.997693	267.4	25.6918	4.11741
QDH102	315.753	0.998225	259.6	25.3547	4.90986
QDH103	345.154	0.998348	294.6	31.9078	5.30061
QDH151	446.764	0.997548	373.7	41.6136	5.30603
QDH152	336.523	0.99822	280.2	31.7002	5.01015
QDH153	430.35	0.997922	344.9	39.362	5.74561
QDH201	421.952	0.997757	320.5	25.9372	5.55047
QDH202	375.194	0.998136	313	29.9207	5.47041
QDH203	384.744	0.997793	321.4	33.4188	5.36627
QDH251	380.381	0.998189	323.1	30.9921	5.66815
QDH252	405.958	0.997373	285.5	29.3709	4.95733
QDH253	399.3	0.997944	337.1	40.2885	5.71738
QDC001	346.563	0.997944	268.8	36.457	5.30752
QDC002	297.712	0.998607	260.5	23.62	5.07331
QDC003	313.765	0.998228	264.7	20.1013	4.88174
QDC051	404.607	0.997537	287.1	26.0816	5.11266
QDC052	326.637	0.99817	274.3	22.2924	4.55434
QDC053	364.932	0.997908	299.6	23.775	5.21588
QDC101	395.927	0.997565	294.9	23.9464	4.68765
QDC102	364.973	0.997763	282.7	27.8509	4.78138
QDC103	369.762	0.998053	313.6	30.4501	4.92875
QDC151	448.643	0.997484	338	34.389	5.44106
QDC152	463.913	0.997259	346.8	32.4696	5.22944
QDC153	379.008	0.998133	315.4	30.7509	5.23991
QDC201	423.846	0.997891	335.6	31.4872	5.37028
QDC202	399.33	0.998083	327.1	35.174	5.37422
QDC203	383.079	0.997969	310.3	30.6909	4.78988
QDC251	402.194	0.997949	317.8	23.4227	5.26436
QDC252	440.687	0.997715	334.9	35.4942	5.23216
QDC253	350.945	0.998418	285	29.6454	5.10826
DDW001	267.69	0.998306	211.8	16.4331	4.27021
DDW002	207.138	0.998724	170.9	15.1937	3.93858
DDW003	257.773	0.998596	175.3	15.3718	4.04028
DDW051	217.076	0.998677	131.9	14.9423	3.29215
DDW052	205.666	0.998741	164.7	15.5329	3.83902
DDW053	167.261	0.998966	130	13.3275	3.58766
DDW101	225.974	0.99856	150.2	15.6416	3.79348
DDW102	96.9547	0.999415	79.1	9.58007	2.32707
DDW103	254.925	0.998501	189.6	14.7157	4.63376
DDW151	197.426	0.999214	177.8	17.6309	4.22779
DDW152	185.04	0.999134	156.7	15.5077	4.33582
DDW153	193.021	0.998813	147.7	15.1288	3.66462
DDW201	172.904	0.999415	153.6	13.0577	4.41796
DDW202	151.085	0.999479	129	13.4413	4.44752
DDW203	203.782	0.999081	178.6	15.8106	4.54314
DDW251	177.406	0.99888	120	14.4075	3.40035
DDW252	249.327	0.99844	185	17.247	4.37679
DDW253	217.924	0.998922	168.7	15.5838	4.64952
DDH001	130.399	0.999167	92.9	12.0517	3.18795
DDH002	132.032	0.999303	104.7	12.8816	2.94823
DDH003	91.1862	0.99942	74.2	9.67984	2.62589
DDH051	231.09	0.998437	144.2	11.8694	3.3433
DDH052	203.024	0.998571	150.1	14.2788	3.56329
DDH053	200.375	0.99883	147.7	14.0638	4.46766
DDH101	168.984	0.998983	110.2	11.2809	2.77813
DDH102	222.876	0.99881	169	15.3473	4.03088
DDH103	197.833	0.999025	173.6	16.9972	4.39969
DDH151	256.254	0.998418	164.8	16.8128	2.79913
DDH152	212.038	0.998911	167.9	14.4155	4.055
DDH153	241.088	0.998735	183.4	18.3959	4.53864
DDH201	225.843	0.998643	158	14.2047	3.55206
DDH202	208.186	0.998685	166.9	14.3372	4.26325
DDH203	174.273	0.999005	134.2	13.4641	3.81235
DDH251	221.935	0.998861	120.7	14.5916	3.12622
DDH252	190.025	0.998994	151.1	16.5032	3.90994
DDH253	232.904	0.998562	153.6	16.0972	3.50227
DDC001	282.715	0.99849	234.3	23.6207	4.09452
DDC002	290.255	0.998412	229.1	22.0296	3.99434
DDC003	277.446	0.998387	168.5	19.7132	3.62234
DDC051	290.971	0.998239	227.1	18.3805	3.81466
DDC052	284.784	0.998281	192	18.1744	3.96375
DDC053	191.207	0.998905	156.7	16.0248	3.93036
DDC101	301.54	0.998409	249.3	26.9501	4.24143
DDC102	279.984	0.998518	219.3	17.032	4.11686
DDC103	175.437	0.999017	144.5	15.2009	3.5912
DDC151	216.358	0.998649	166.7	17.7627	4.19133
DDC152	274.574	0.998328	196.8	22.2819	4.12171
DDC153	186.971	0.999209	157.7	14.8404	4.13614
DDC201	273.81	0.99834	213.9	20.2896	4.03172
DDC202	190.118	0.998919	161.7	15.2614	3.97709
DDC203	193.105	0.998791	149.3	14.8414	3.82302
DDC251	305.919	0.998022	202.3	18.2755	3.72265
DDC252	209.734	0.998743	166.1	15.1834	3.88805
DDC253	186.575	0.998844	142.8	15.0306	3.77679
