# Supplementary material for: Temperature-Induced Annual Variation in Microbial Community Changes and Resulting Metabolome Shifts in a Controlled Fermentation System
Source: mSystems. 2020 Jul 21;5(4):e00555-20. doi: 10.1128/mSystems.00555-20 (PMC7566281; doi:10.1128/mSystems.00555-20)
Supplement: TABLE S4 [file mSystems.00555-20-st004.xlsx]

## Sheet: Table S4
Table S4 Correlation analysis of microorganisms and metabolites. Sig.: *** <= 0.001 < ** <= 0.01 < * <= 0.05.
Metabolites	Genus	significant	Spearman's correlation (ρ)
1-Hexanol	Candida	**	0.786
Isovaleric acid	Candida	**	0.773
2,3-Butanediol	Candida	**	0.766
1-Heptanol	Candida	**	0.759
Hexanoic acid	Candida	**	0.751
1-Octanol	Candida	**	0.718
2-Nonanone	Candida	**	0.713
2,3,5-Trimethylpyrazine	Candida	**	0.688
1-Pentanol	Candida	**	0.685
1-Hexanol	Aspergillus	**	0.676
1-Pentanol	Aspergillus	**	0.66
Isovaleric acid	Aspergillus	**	0.659
2-Octanol	Candida	**	0.651
2-Nonanone	Aspergillus	**	0.625
2-Furanmethanol	Aspergillus	**	0.617
Ethyl hexanoate	Saccharomyces	**	0.602
Tetramethylpyrazine	Candida	**	0.602
2-Furanmethanol	Candida	**	0.599
1-Nonanol	Candida	**	0.597
Benzaldehyde	Candida	**	0.597
Hexanoic acid	Aspergillus	**	0.595
2,3-Butanediol	Aspergillus	**	0.573
1-Heptanol	Aspergillus	**	0.568
Ethyl isobutyrate	Pediococcus	**	0.563
1-Octanol	Aspergillus	**	0.562
2,3,5-Trimethylpyrazine	Aspergillus	**	0.559
Hexyl acetate	Candida	**	0.557
2-Methyl-1-propanol	Pediococcus	**	0.541
Ethyl 2-methylbutyrate	Pediococcus	**	0.533
Benzyl alcohol	Candida	**	0.524
Benzaldehyde	Aspergillus	**	0.522
3-Methyl-1-butanol	Pediococcus	**	0.519
Ethyl acetate	Saccharomyces	**	0.507
Ethyl alcohol	Saccharomyces	**	0.505
2-Methyl-1-propanol	Saccharomyces	**	0.488
1-Nonanol	Aspergillus	**	0.475
Phenylethyl alcohol	Pichia	**	0.469
Ethyl 2-methylbutyrate	Saccharomyces	**	0.469
Ethyl isobutyrate	Saccharomyces	**	0.464
Tetramethylpyrazine	Aspergillus	**	0.462
Ethyl butyrate	Saccharomyces	**	0.455
Propyl acetate	Saccharomyces	**	0.438
3-Methyl-1-butanol	Saccharomyces	**	0.432
Ethyl isobutyrate	Leuconostoc	**	0.427
Ethyl lactate	Aspergillus	**	0.426
2-Methyl-1-propanol	Leuconostoc	**	0.413
Ethyl lactate	Candida	**	0.41
2,3-Butanediol	Wickerhamomyces	**	0.409
Ethyl 3-hydroxyhexanoate	Aspergillus	**	0.4
Ethyl isobutyrate	Saccharomycopsis	**	0.393
Benzyl alcohol	Aspergillus	**	0.393
Ethyl 2-methylbutyrate	Saccharomycopsis	**	0.384
Ethyl 3-hydroxyhexanoate	Candida	**	0.375
Ethyl 2-methylbutyrate	Leuconostoc	**	0.373
4-Ethylphenol	Pediococcus	**	0.372
3-Methyl-1-butanol	Leuconostoc	**	0.366
Phenylethyl acetate	Pichia	**	0.364
Ethyl valerate	Saccharomyces	**	0.362
2-Octanol	Aspergillus	**	0.361
Hexyl acetate	Aspergillus	**	0.36
Ethyl Propionate	Saccharomyces	**	0.357
Nonanal	Aspergillus	**	0.355
Ethyl 3-Phenylpropionate	Saccharomyces	**	0.353
Phenylethyl acetate	Candida	**	0.351
Ethyl Propionate	Pantoea	**	0.344
Isovaleric acid	Pichia	**	0.336
Hexanal	Pantoea	**	0.33
Acetic acid	Candida	**	0.33
Benzaldehyde	Pichia	**	0.319
Phenylethyl acetate	Aspergillus	**	0.319
1-Hexanol	Wickerhamomyces	**	0.318
Ethyl caprate	Saccharomyces	*	0.314
1-Octanol	Pichia	*	0.311
Ethyl hexanoate	Pediococcus	*	0.304
4-Ethylphenol	Saccharomyces	*	0.302
1-Nonanol	Pichia	*	0.295
Ethyl hexanoate	Saccharomycopsis	*	0.295
Ethyl heptanoate	Aspergillus	*	0.288
Diethyl succinate	Candida	*	0.287
2-Methyl-1-propanol	Saccharomycopsis	*	0.286
Ethyl lactate	Pichia	*	0.285
Ethyl Propionate	Saccharomycopsis	*	0.283
Acetic acid	Aspergillus	*	0.281
Acetic acid	Pichia	*	0.278
Hexanal	Hyphopichia	*	0.275
2-Octanol	Wickerhamomyces	*	0.274
2-Methoxy-4-methylphenol	Candida	*	0.269
1-Heptanol	Pichia	*	0.268
Ethyl benzoate	Candida	*	0.268
Benzyl alcohol	Wickerhamomyces	*	0.267
Ethyl phenylacetate	Aspergillus	*	0.266
Nonanal	Candida	*	0.266
Ethyl hexanoate	Pantoea	*	0.265
Ethyl 3-hydroxyhexanoate	Pichia	*	0.261
Ethyl phenylacetate	Pichia	*	0.261
Ethyl phenylacetate	Candida	*	0.261
Hexyl acetate	Pichia	*	0.254
1-Heptanol	Wickerhamomyces	*	0.254
Hexanoic acid	Pichia	*	0.253
2-Octanol	Pichia	*	0.252
2-Furanmethanol	Pichia	*	0.251
Ethyl Propionate	Hyphopichia	*	0.25
1-Octanol	Wickerhamomyces	*	0.25
Ethyl butyrate	Pantoea	*	0.249
Ethyl tetradecanoate	Pichia	*	0.249
4-Ethyl-2-methoxyphenol	Pichia	*	0.248
2,3-Butanediol	Pichia	*	0.247
Ethyl benzoate	Aspergillus	*	0.245
