# Supplementary material for: Temperature-Induced Annual Variation in Microbial Community Changes and Resulting Metabolome Shifts in a Controlled Fermentation System
Source: mSystems. 2020 Jul 21;5(4):e00555-20. doi: 10.1128/mSystems.00555-20 (PMC7566281; doi:10.1128/mSystems.00555-20)
Supplement: TABLE S5 [file mSystems.00555-20-st005.xlsx]

## Sheet: Table S5
Table S5 Relative importance of indicators. Sig.: *** <= 0.001 < ** <= 0.01 < * <= 0.05.
Seasonal factors	Bacteria			Fungi			Metabolites
	P	Sig.	Relative importance	P	Sig.	Relative importance	P	Sig.	Relative importance
Atmospheric pressure	0.366		0.0138959	0.70608		0.0147143	0.23622		0.133308
Daily average temperature	9.51e-07	***	0.90067	0.00335	**	0.510913	0.00157	**	0.51726
Relative humidity	0.592		0.00651929	0.07311	.	0.243286	0.68164		0.0860033
Precipitation	0.88		0.0296637	0.50074		0.17469	0.94642		0.0787256
Wind speed	0.108		0.0377133	0.82732		0.0152598	0.25009		0.0498981
Sunshine duration	0.428		0.0115379	0.51435		0.0411369	0.15099		0.134805
