# Supplementary material for: Temperature-Induced Annual Variation in Microbial Community Changes and Resulting Metabolome Shifts in a Controlled Fermentation System
Source: mSystems. 2020 Jul 21;5(4):e00555-20. doi: 10.1128/mSystems.00555-20 (PMC7566281; doi:10.1128/mSystems.00555-20)
Supplement: TABLE S6 [file mSystems.00555-20-st006.xlsx]

## Sheet: Table S6
Table S6 The autoregressive moving average (ARMA) model statistics.
Model	Model fitting degree statistics		Ljung Box Q statistics		The number of outliers
	Stationary R squared	R squared	Statistic	DF
Pantoea	0.991	0.991	41.716	18	3
Pediococcus	0.594	0.594	42.31	18	0
Leuconostoc	0.796	0.796	31.056	18	1
Pichia	0.809499	0.809499	12.9331	18	3
Hyphopichia	0.957	0.957	8.727	18	3
Saccharomyces	0.952	0.952	14.861	18	3
Saccharomycopsis	0.589	0.589	13.395	18	1
Aspergillus	0.890361	0.882786	24.7389	15	0
Wickerhamomyces	0.922	0.922	26.889	18	1
Candida	0.992	0.992	26.433	18	5
2-Octanol	1	1	20.839	18	6
2-Butanol	0.91	0.91	29.357	18	2
1-Hexanol	0.996	0.996	11.914	18	4
2,3-Butanediol	0.918732	0.961253	8.38446	18	4
Ethyl hexanoate	0.9745	0.981805	17.6693	17	3
Isovaleric acid	0.99986	0.999931	27.4793	18	3
